# Supplementary material for: Liver Aging Index: A Noninvasive Score for Liver Biological Aging and Liver‐Related Outcomes in Multicohorts
Source: Aging Cell. 2026 May 31;25(6):e70565. doi: 10.1111/acel.70565 (PMC13239111; doi:10.1111/acel.70565)
Supplement: Supplementary file 2 — Figure S1: Correlation structure among the features for the LAI in the construction and validation cohorts. Figure S2: Ridgeline plots of development and validation populations binned by decade for CA. Figure S3: AUROC and Kaplan–Meier curve for LRE and LRM. Figure S4: Associations of LAI with all‐cause mortality and liver‐related outcomes in CKB participants without and with MASLD. Table S1: Transparent Reporting of a multivariable prediction model for Individual Prediction or Diagnosis (TRIPOD) guidelines. Table S2: ICD‐10 codes used to define liver‐related events and mortality. Table S3: Metrics of LAI in the development and validation cohorts. Table S4: Colocalization analysis of LAI in Biobank Japan. Table S5: Genetic associations of LAA with other diseases and biomarkers. Table S6: Genetic associations of LAA with plasma proteins. Table S7: Information of previous studies on Liver Biological Age. [file ACEL-25-e70565-s002.zip]

Archive with 2 entries (2 files):
- acel70565-sup-0001-TableS1-S7-FigureS1-S4@2025-11-06 Supplements.docx
- acel70565-sup-0002-TableS1-S87-FigureS1-S5@2026-04-27  Supplementary Materials - tracked.docx
